# Supplementary material for: Development and Validation of a Bioinformatic Workflow for the Rapid Detection of Viruses in Biosecurity
Source: Viruses. 2022 Sep 30;14(10):2163. doi: 10.3390/v14102163 (PMC9610911; doi:10.3390/v14102163)
Supplement: Supplementary file 1 [file viruses-14-02163-s001.zip]

Archive with 1 entries (1 files):
- viruses-1841969-supplementary.xlsx
