# Supplementary material for: Development and Validation of a Bioinformatic Workflow for the Rapid Detection of Viruses in Biosecurity
Source: Viruses. 2022 Sep 30;14(10):2163. doi: 10.3390/v14102163 (PMC9610911; doi:10.3390/v14102163)
Supplement: Supplementary file 1 [file viruses-14-02163-s001.zip › viruses-1841969-supplementary.xlsx]

## Sheet: Table S1
Table S1: Host genome identity and virus sequence(s) used to construct simulated mock libraries for Oxford Nanopore Technology and Illumina HiSeq sequencing.
Genome type	Host	Host genome accession	Virus	Abbreviation	Virus sequence accession(s)
DNA	Bos taurus	GCF_002263795.1	Bovine alphaherpesvirus 1	BoHV-1	NC_001847.1
DNA	Bos taurus	GCF_002263795.1	Cowpox virus	CPXV	X94355.2
DNA	Bos taurus	GCF_002263795.1	Lumpy skin disease virus	LSDV	MN995838.1
DNA	Melopsittacus undulatus	GCF_012275295.1	Beak and feather disease virus	BFDV	NC_001944.1
DNA	Canis lupus familiaris	GCF_014441545.1	Canine mastadenovirus A	CAdV-1	NC_001734.1
DNA	Canis lupus familiaris	GCF_014441545.1	Canid alphaherpesvirus 1	CaHV1	NC_030117.1
DNA	Gallus gallus	GCF_016699485.2	Duck atadenovirus A	DAdV-1	MT646045.1
DNA	Gallus gallus	GCF_016699485.2	Gallid alphaherpesvirus 1	GaHV1	NC_006623.1
DNA	Equus caballus	GCF_002863925.1	Equine mastadenovirus A	EAdV-1	NC_030792.1
DNA	Equus caballus	GCF_002863925.1	Equine mastadenovirus B	EAdV-2	NC_027705.1
DNA	Equus caballus	GCF_002863925.1	Equid alphaherpesvirus 1	EHV-1	NC_001491.2
DNA	Equus caballus	GCF_002863925.1	Equid gammaherpesvirus 2	EHV-2	NC_001650.2
DNA	Equus caballus	GCF_002863925.1	Equid alphaherpesvirus 4	EHV-4	NC_001844.1
DNA	Equus caballus	GCF_002863925.1	Equid gammaherpesvirus 5	EHV-5	NC_026421.1
DNA	Ovis aries	GCF_002742125.1	Sheeppox virus	SPV	NC_004002.1
DNA	Sus scrofa domesticus	GCF_000003025.6	African swine fever virus	ASFV	NC_001659.2
DNA	Sus scrofa domesticus	GCF_000003025.6	Porcine circovirus 1	PCV1	NC_001659.2
DNA	Sus scrofa domesticus	GCF_000003025.6	Porcine circovirus 2	PCV2	NC_005148.1
DNA	Sus scrofa domesticus	GCF_000003025.6	Suid alphaherpesvirus 1	SuHV-1	MH582511.1
DNA	Prunus avium	GCF_002207925.1	Rubus yellow net virus	RYNV	KM078034.1
DNA	Oryctolagus cuniculus	GCF_000003625.3	Myxoma virus	MYXV	KP723389.1
DNA	Vitis vinifera	GCF_000003745.3	Grapevine red blotch-associated virus	GRBaV	NC_022002.1
DNA	Vitis vinifera	GCF_000003745.3	Grapevine roditis leaf discoloration-associated virus	GRLDaV	HG940503.2
DNA	Vitis vinifera	GCF_000003745.3	Grapevine vein clearing virus	GVCV	JF301669.2
RNA	Actinidia chinensis	GCA_003024255.1	Actinidia virus 2 (Actinidia emaravirus 2)	AcV-2	MK602171.1, MK602172.1, MK602173.1, MK602174.1, MK602175.1, MK602176.1
RNA	Actinidia chinensis	GCA_003024255.1	Actinidia chlorotis ringspot-associated emaravirus	AcCRaV	KT861481.1, KT861482.1, KT861483.1, KT861484.1
RNA	Actinidia chinensis	GCA_003024255.1	Actinidia virus 1	AcV-1	KX857665.1
RNA	Actinidia chinensis	GCA_003024255.1	Actinidia virus A	AcVA	JN427014.1
RNA	Actinidia chinensis	GCA_003024255.1	Actinidia virus B	AcVB	JN427015.1
RNA	Actinidia chinensis	GCA_003024255.1	Actinidia virus C	AcVC	MN233791.1
RNA	Actinidia chinensis	GCA_003024255.1	Actinidia yellowing virus 1	AcYV1	MN180070.1
RNA	Actinidia chinensis	GCA_003024255.1	Actinidia yellowing virus 2	AcYV2	MN180071.1
RNA	Actinidia chinensis	GCA_003024255.1	Alfalfa mosaic virus	AMV	L00163.1, X01572.1, K02703.1
RNA	Actinidia chinensis	GCA_003024255.1	Actinidia seed-borne latent virus	ASbLV	NC_040800.1
RNA	Actinidia chinensis	GCA_003024255.1	Apple stem grooving virus	ASGV	D14995.2
RNA	Actinidia chinensis	GCA_003024255.1	Actinidia virus X	AVX	KR872420.1
RNA	Actinidia chinensis	GCA_003024255.1	Actinidia yellowing ringspot virus	AYRSpV	MN612758.1, MN612759.1, MN612760.1
RNA	Actinidia chinensis	GCA_003024255.1	Actinidia citrivirus	CLBV	JN900477.1
RNA	Actinidia chinensis	GCA_003024255.1	Cherry leaf roll virus	CLRV	FR851461.1, FR851462.1
RNA	Actinidia chinensis	GCA_003024255.1	Cucumber mosaic virus	CMV	D00356.1, D00355.1, D10538.1
RNA	Actinidia chinensis	GCA_003024255.1	Cucumber necrosis virus	CNV	M25270.1
RNA	Actinidia chinensis	GCA_003024255.1	Potato virus X	PVX	D00344.1
RNA	Actinidia chinensis	GCA_003024255.1	Pelargonium zonate spot virus	PZSV	AJ272327.1, AJ272328.2, AJ272329.1
RNA	Actinidia chinensis	GCA_003024255.1	Tomato necrotic spot virus	ToNSV	MH780154.1, MH780155.1, MH780156.1
RNA	Actinidia chinensis	GCA_003024255.1	Tomato zonate spot virus	TZSV	NC_010491.1, NC_010490.1, NC_010489.1
RNA	Eptesicus fuscus	GCF_000308155.1	Zaire ebolavirus	EBOV	NC_002549.1
RNA	Eptesicus fuscus	GCF_000308155.1	Severe acute respiratory syndrome-related coronavirus	SARS-CoV-2	NC_045512.2
RNA	Bos taurus	GCF_002263795.1	Bovine coronavirus	BCoV-ENT	NC_003045.1
RNA	Bos taurus	GCF_002263795.1	Bovine leukemia virus	BLV	NC_001414.1
RNA	Bos taurus	GCF_002263795.1	Rotavirus A	BoRV	FJ206009.1, FJ205960.1, FJ205910.1, FJ205950.1, FJ206210.1, FJ206023.1, FJ206182.1, FJ206141.1, FJ206070.1, FJ206140.1, FJ206086.1
RNA	Bos taurus	GCF_002263795.1	Bovine respirovirus 3	BPIV3	EU277658.1
RNA	Bos taurus	GCF_002263795.1	Bovine orthopneumovirus	BRSV	NC_038272.1
RNA	Bos taurus	GCF_002263795.1	Bluetongue virus	BTV	NC_006023.1, NC_006013.1, NC_006014.1, NC_006024.2, NC_006025.1, NC_006010.1, NC_006022.1, NC_006007.1, NC_006008.2, NC_006015.1
RNA	Bos taurus	GCF_002263795.1	Pestivirus A	BVDV	NC_001461.1
RNA	Bos taurus	GCF_002263795.1	Epizootic hemorrhagic disease virus	EHDV	NC_013396.1, NC_013397.1, NC_013398.1, NC_013399.1, NC_013400.1, NC_013401.1, NC_013402.1, NC_013403.1, NC_013404.1, NC_013405.1
RNA	Bos taurus	GCF_002263795.1	Foot-and-mouth disease virus	FMDV	AY593829.1
RNA	Melopsittacus undulatus	GCF_012275295.1	West Nile virus	WNV	KR868734.1
RNA	Canis lupus familiaris	GCF_014441545.1	Canine coronavirus	CCoV-Alpha	JQ404409.1
RNA	Canis lupus familiaris	GCF_014441545.1	Canine morbillivirus	CDV	NC_001921.1
RNA	Canis lupus familiaris	GCF_014441545.1	Influenza A virus	CIV	FJ560890.1, FJ560889.1, FJ560888.1, EU127500.2, FJ560887.1, EU127501.2, FJ560885.1, FJ560886.1
RNA	Canis lupus familiaris	GCF_014441545.1	Canine pneumovirus	CnPnV	KF015281.1
RNA	Canis lupus familiaris	GCF_014441545.1	Canine parainfluenza virus	CPIV	KP893891.1
RNA	Canis lupus familiaris	GCF_014441545.1	Canine respiratory coronavirus	CRCoV	JX860640.1
RNA	Canis lupus familiaris	GCF_014441545.1	Rabies lyssavirus	RABV	NC_001542.1
RNA	Capra hircus	GCF_001704415.1	Caprine arthritis encephalitis virus	CAEV	NC_001463.1
RNA	Gallus gallus	GCF_016699485.2	Avian leukosis virus	ALV	NC_001408.1
RNA	Gallus gallus	GCF_016699485.2	Avian metapneumovirus	aMPV	MF093139.1
RNA	Gallus gallus	GCF_016699485.2	Avian orthoavulavirus 1	APMV-1	AY562991.1
RNA	Gallus gallus	GCF_016699485.2	Avian orthoreovirus	ARV	NC_015126.1, NC_015127.1, NC_015128.1, NC_015129.1, NC_015130.1, NC_015131.1, NC_015132.1, NC_015133.1, NC_015134.1, NC_015135.1
RNA	Gallus gallus	GCF_016699485.2	Influenza A virus	IAV	KP739418.1, KP739419.1, KP739420.1, KP739421.1, KP739422.1, KP739423.1, KP739424.1, KP739425.1
RNA	Gallus gallus	GCF_016699485.2	Avian coronavirus	IBV	NC_001451.1
RNA	Equus caballus	GCF_002863925.1	African horse sickness virus	AHSV	NC_006021.1, NC_005996.1, NC_006017.1, NC_006012.1, NC_006020.1, NC_006018.1, NC_006011.1, NC_006016.1, NC_006019.1, NC_006009.1
RNA	Equus caballus	GCF_002863925.1	Equine coronavirus	ECoV	EF446615.1
RNA	Equus caballus	GCF_002863925.1	Equine infectious anemia virus	EIAV	NC_001450.1
RNA	Equus caballus	GCF_002863925.1	Influenza A virus	EIV	MH796242.1, MH796243.1, MH796244.1, MH796249.1, MH796246.1, MH796247.1, MH796248.1, MH796245.1
RNA	Equus caballus	GCF_002863925.1	Equine rhinitis A virus	ERAV	NC_039209.1
RNA	Equus caballus	GCF_002863925.1	Equine rhinitis B virus 1	ERBV-1	NC_003983.1
RNA	Equus caballus	GCF_002863925.1	Alphaarterivirus equid	EVA	NC_002532.2
RNA	Homo sapiens	GCF_000001405.40	Middle East respiratory syndrome-related coronavirus (MERS-CoV)	MERS	NC_019843.3
RNA	Homo sapiens	GCF_000001405.40	SARS coronavirus Tor2	SARS	NC_004718.3
RNA	Ovis aries	GCF_002742125.1	Pestivirus D	BDV	NC_003679.1
RNA	Ovis aries	GCF_002742125.1	Bovine orthopneumovirus	BRSV	NC_038272.1
RNA	Ovis aries	GCF_002742125.1	Bluetongue virus	BTV	NC_006023.1, NC_006013.1, NC_006014.1, NC_006024.2, NC_006025.1, NC_006010.1, NC_006022.1, NC_006007.1, NC_006008.2, NC_006015.1
RNA	Ovis aries	GCF_002742125.1	Pestivirus A	BVDV	NC_001461.1
RNA	Ovis aries	GCF_002742125.1	Epizootic hemorrhagic disease virus	EHDV	NC_013396.1, NC_013397.1, NC_013398.1, NC_013399.1, NC_013400.1, NC_013401.1, NC_013402.1, NC_013403.1, NC_013404.1, NC_013405.1
RNA	Sus scrofa domesticus	GCF_000003025.6	Pestivirus C	CSFV	NC_002657.1
RNA	Sus scrofa domesticus	GCF_000003025.6	Porcine respiratory coronavirus	PRCV	KY406735.1
RNA	Sus scrofa domesticus	GCF_000003025.6	Betaarterivirus suid 1	PRRSV	MH463459.1
RNA	Sus scrofa domesticus	GCF_000003025.6	Influenza A virus	SIV	KF541238.1, KF550964.1, KF541239.1, KF277766.1, KF541240.1, KF541237.1, KF550963.1, KF550962.1
RNA	Sus scrofa domesticus	GCF_000003025.6	Transmissible gastroenteritis virus	TGEV	NC_038861.1
RNA	Prunus avium	GCF_002207925.1	Apple chlorotic leaf spot virus	ACLSV	M58152.1
RNA	Prunus avium	GCF_002207925.1	Apple mosaic virus	AMV	L00163.1, X01572.1, K02703.1
RNA	Prunus avium	GCF_002207925.1	American plum line pattern virus	APLPV	AF235033.1, AF235165.1, AF235166.1
RNA	Prunus avium	GCF_002207925.1	Apricot latent virus	ApLV	HQ339956.1
RNA	Prunus avium	GCF_002207925.1	Apple mosaic virus	ApMV	AF174584.1, AF174585.1, U15608.1
RNA	Prunus avium	GCF_002207925.1	Asian prunus virus 1	APV1	FJ824737.1
RNA	Prunus avium	GCF_002207925.1	Asian prunus virus 2	APV2	KT893294.1
RNA	Prunus avium	GCF_002207925.1	Asian prunus virus 3	APV3	NC_028975.1
RNA	Prunus avium	GCF_002207925.1	Arabis mosaic virus	ArMV	AY303786.1, AY017339.1
RNA	Prunus avium	GCF_002207925.1	Apple stem grooving virus	ASGV	D14995.2
RNA	Prunus avium	GCF_002207925.1	Blackberry chlorotic ringspot virus	BCRV	NC_011553.1, NC_011554.1
RNA	Prunus avium	GCF_002207925.1	Blackberry virus S	BlVS	FJ915122.1
RNA	Prunus avium	GCF_002207925.1	Blackberry virus Y	BlVY	AY994084.1
RNA	Prunus avium	GCF_002207925.1	Beet pseudo-yellows virus	BPYV	NC_005209.2, NC_005210.2
RNA	Prunus avium	GCF_002207925.1	Black raspberry necrosis virus	BRNV	NC_008182.1, NC_008183.1
RNA	Prunus avium	GCF_002207925.1	Blackberry virus E	BVE	JN053266.1
RNA	Prunus avium	GCF_002207925.1	Blackberry yellow vein-associated virus	BYVaV	AY776334.2, AY776335.2
RNA	Prunus avium	GCF_002207925.1	Cherry green ring mottle virus	CGRMV	AF017780.1
RNA	Prunus avium	GCF_002207925.1	Cherry mottle leaf virus	ChMLV	AF170028.1
RNA	Prunus avium	GCF_002207925.1	Cherry leaf roll virus	CLRV	FR851461.1, FR851462.1
RNA	Prunus avium	GCF_002207925.1	Cucumber mosaic virus	CMV	D00356.1, D00355.1, D10538.1
RNA	Prunus avium	GCF_002207925.1	Cherry necrotic rusty mottle virus	CNRMV	AF237816.1
RNA	Prunus avium	GCF_002207925.1	Cherry rasp leaf virus	CRLV	AJ621357.1, AJ621358.1
RNA	Prunus avium	GCF_002207925.1	Cherry twisted leaf associated virus	CTLAV	KF958838.1
RNA	Prunus avium	GCF_002207925.1	Cherry virus A	CVA	NC_003689.1
RNA	Prunus avium	GCF_002207925.1	Hop stunt viroid	HSVd	X06719.1
RNA	Prunus avium	GCF_002207925.1	Impatiens necrotic spot virus	INSV	NC_003625.1, NC_003624.1, NC_003616.1
RNA	Prunus avium	GCF_002207925.1	Little cherry virus 1	LChV1	Y10237.1
RNA	Prunus avium	GCF_002207925.1	Little cherry virus 2	LChV2	AF531505.1
RNA	Prunus avium	GCF_002207925.1	Prune dwarf virus	PDV	U57648.1, AF277662.1, L28145.1
RNA	Prunus avium	GCF_002207925.1	Peach latent mosaic viroid	PLMVd-pch	M83545.1
RNA	Prunus avium	GCF_002207925.1	Peach mosaic virus	PMoV	DQ117579.1
RNA	Prunus avium	GCF_002207925.1	Prunus necrotic ringspot virus	PNRV	AF278534.1, AF278535.1, U57046.1
RNA	Prunus avium	GCF_002207925.1	Plum pox virus	PPV	AJ243957.1
RNA	Prunus avium	GCF_002207925.1	Peach rosette mosaic virus	PRMV	KY646466.1, KJ572573.2
RNA	Prunus avium	GCF_002207925.1	Raspberry bushy dwarf virus	RBDV	S51557.1, S55890.1
RNA	Prunus avium	GCF_002207925.1	Raspberry leaf blotch virus	RLBV	NC_029567.1, NC_029558.1, NC_029559.1, NC_029560.1, NC_029561.1, NC_029571.1, NC_029572.1, NC_029573.1
RNA	Prunus avium	GCF_002207925.1	Raspberry leaf mottle virus	RLMoV	DQ357218.1
RNA	Prunus avium	GCF_002207925.1	Raspberry latent virus	RpLV	NC_014598.1, NC_014599.1, NC_014600.1, NC_014601.1, NC_014602.1, NC_014603.1, NC_014604.1, NC_014605.1, NC_014606.1, NC_014607.1
RNA	Prunus avium	GCF_002207925.1	Raspberry ringspot virus	RpRSV	AY303787.1, AY303788.1
RNA	Prunus avium	GCF_002207925.1	Raspberry vein chlorosis virus	RVCV	MK240091.1
RNA	Prunus avium	GCF_002207925.1	Strawberry latent ringspot virus	SLRSV	AY860978.1, AY860979.1
RNA	Prunus avium	GCF_002207925.1	Strawberry necrotic shock virus	SNSV	DQ318818.3, AY743591.2, AY363228.2
RNA	Prunus avium	GCF_002207925.1	Tomato black ring virus	TBRV	AY157993.1, AY157994.1
RNA	Prunus avium	GCF_002207925.1	Tomato bushy stunt virus	TBSV	M21958.1
RNA	Prunus avium	GCF_002207925.1	Tomato ringspot virus	ToRSV	L19655.1, D12477.2
RNA	Prunus avium	GCF_002207925.1	Tobacco ringspot virus	TRSV	U50869.1, AY363727.1
RNA	Phoca vitulina	GCF_004348235.1	Phocine distemper virus	PDV	NC_028249.1
RNA	Vitis vinifera	GCF_000003745.3	Grapevine asteroid mosaic-associated virus	GAMaV	NC_031692.1
RNA	Vitis vinifera	GCF_000003745.3	Grapevine fabavirus	GFabV	KX241482.1, KX241485.1
RNA	Vitis vinifera	GCF_000003745.3	Grapevine fleck virus	GFkV	AJ309022.1
RNA	Vitis vinifera	GCF_000003745.3	Grapevine Garan dmak virus	GGDV	MK728657.1, MK728658.1, MK728659.1
RNA	Vitis vinifera	GCF_000003745.3	Kizil Sapak virus	GKSV	MN172165.1
RNA	Vitis vinifera	GCF_000003745.3	Grapevine leafroll-associated virus 1	GLRaV-1	JQ023131.1
RNA	Vitis vinifera	GCF_000003745.3	Grapevine leafroll-associated virus 2	GLRaV-2	AY881628.1
RNA	Vitis vinifera	GCF_000003745.3	Grapevine leafroll-associated virus 3	GLRaV-3	AF037268.2
RNA	Vitis vinifera	GCF_000003745.3	Grapevine leafroll-associated virus 4	GLRaV-4	FJ467503.1
RNA	Vitis vinifera	GCF_000003745.3	Grapevine leafroll-associated virus 7	GLRaV-7	HE588185.1
RNA	Vitis vinifera	GCF_000003745.3	Grapevine Muscat rose virus	GMRV	MK728654.1, MK728655.1, MK728656.1
RNA	Vitis vinifera	GCF_000003745.3	Grapevine rupestris vein feathering virus	GRVFV	NC_034205.1
RNA	Vitis vinifera	GCF_000003745.3	Grapevine stem pitting-associated virus	GSPaV	NC_001948.1
RNA	Vitis vinifera	GCF_000003745.3	Grapevine virus A	GVA	NC_003604.2
RNA	Vitis vinifera	GCF_000003745.3	Grapevine virus B	GVB	NC_003602.1
RNA	Vitis vinifera	GCF_000003745.3	Grapevine virus D	GVD	JQ031715.1
RNA	Vitis vinifera	GCF_000003745.3	Grapevine virus E	GVE	AB432910.1
RNA	Vitis vinifera	GCF_000003745.3	Grapevine virus F	GVF	JX105428.1
RNA	Vitis vinifera	GCF_000003745.3	Grapevine virus G	GVG	MF405923.1
RNA	Vitis vinifera	GCF_000003745.3	Grapevine virus H	GVH	MF521889.1
RNA	Vitis vinifera	GCF_000003745.3	Grapevine virus I	GVI	MF927925.1
RNA	Vitis vinifera	GCF_000003745.3	Grapevine virus J	GVJ	MG637048.1
RNA	Vitis vinifera	GCF_000003745.3	Grapevine virus K	GVK	NC_035202.1
RNA	Vitis vinifera	GCF_000003745.3	Grapevine virus L (SB)	GVL	MH686191.1
RNA	Vitis vinifera	GCF_000003745.3	Grapevine virus M	GVM	MK492703.1
RNA	Vitis vinifera	GCF_000003745.3	Ribgrass mosaic virus	RMV	HQ667979.1
RNA	Vitis vinifera	GCF_000003745.3	Turnip vein clearing virus	TVCV	NC_001873.1

## Sheet: Table S2
Table S2: Sensitivity values for each candidate database, as determined by their coverage of the target dataset genomes. Specificity values are provided for unfiltered results, with filtered (e-value <= 0.001) in brackets.
	Sensitivity					Specificity
Database	Plants	Vertebrates	Invertebrates	Other	Fungi	Invertebrate	Plant	Prokaryote	Protozoa	Vertebrate
usearch_50	0.9865	0.9551	0.9375	0.9848	0.8747 (0.9306)	0.843 (0.9186)	0.8175 (0.8895)	0.8795 (0.9418)	0.8007 (0.9133)	0.8048 (0.8869)
usearch_60	0.9787	0.9521	0.9164	0.9736	-	-	-	-	-	-
usearch_70	0.9625	0.9514	0.8835	0.9655	-	-	-	-	-	-
usearch_80	0.8363	0.8623	0.6123	0.9485	-	-	-	-	-	-
usearch_90	0.7521	0.7903	0.6553	0.9337	-	-	-	-	-	-
mcl_1.4	0.9665	0.8621	0.9598	0.8903	0.9257 (0.9516)	0.8994 (0.9318)	0.8945 (0.9285)	0.9645 (0.9839)	0.8877 (0.9269)	0.8669 (0.9022)
mcl_4.0	0.9841	0.9918	0.9935	0.9978	0.8563 (0.9229)	0.8115 (0.897)	0.7915 (0.8679)	0.838 (0.9118)	0.7667 (0.8936)	0.7563 (0.8541)
mixed_50	0.993	0.9923	0.9924	0.9983	-	-	-	-	-	-
mixed_60	0.9927	0.9943	0.9904	0.9985	-	-	-	-	-	-
mixed_70	0.9873	0.992	0.9873	0.9983	-	-	-	-	-	-
mixed_80	0.9846	0.994	0.9949	0.998	-	-	-	-	-	-
mixed_90	0.9843	0.9928	0.9958	0.998	0.8205 (0.8981)	0.7638 (0.8683)	0.7556 (0.8468)	0.7989 (0.8883)	0.7192 (0.8684)	0.6999 (0.8152)

## Sheet: Table S3
Table S3: Sensitivity scores for viruses infecting plant, vertebrate, invertebrate, and other (protozoa, fungi, prokaryote) organisms, and specificity scores for plant- and vertebrate-infecting viruses. Tools with excessive run times when assessing the target dataset were not applied to the nontarget dataset and are marked as such with a hyphen (-).
Method	Tool	Database	Sensitivity (Plant)	Sensitivity (Vertebrate)	Sensitivity (Invertebrate)	Sensitivity (Other)	Specificity (Plant)	Specificity (Vertebrate)
Nucleotide/nucleotide alignment	BLASTn	genome_nt	1	0.9984	0.9995	0.9941	0.9985	0.9967
		nt_derep1	0.9932	0.9874	0.9957	0.9743	0.994	0.9729
		nt_derep2	0.9878	0.9929	0.9946	0.7448	0.9947	0.9769
		nt_derep3	0.9193	0.9301	0.8818	0.7239	0.995	0.977
		nt_derep4	0.9217	0.9308	0.8818	0.7251	0.995	0.9767
	MMSeqs2	genome_nt	0.9892	0.9053	0.9699	0.3327	0.998	0.9888
		nt_derep1	0.9897	0.9917	0.9871	0.5696	0.9597	0.9196
		nt_derep2	0.9897	0.9933	0.9887	0.5522	0.9662	0.9312
		nt_derep3	0.9628	0.9627	0.9071	0.5573	0.9721	0.9363
		nt_derep4	0.9658	0.9635	0.9066	0.5717	0.973	0.9409
Nucleotide k-mer profile	CLARK	-	0.954	0.8444	0.9689	0.8957	0.9705	0.9262
	ganon	-	0.9163	0.7525	0.9495	0.7863	0.9504	0.9635
	kraken2	standard	0.9917	0.8589	0.9807	0.7865	0.9994	0.9998
		viral	0.9917	0.8625	0.9817	0.9201	0.9931	0.9887
	KrakenUniq	-	0.9589	0.8495	0.9699	0.9055	0.9559	0.8946
	MetaCache	-	0.9579	0.8656	0.9758	0.9555	0.923	0.8956
Protein/protein alignment	blastp	genome_prot	0.999	0.9996	0.9984	0.9999	-	-
		nr_derep1	0.9973	0.997	0.998	0.9998	-	-
		nr_derep2	0.9973	0.997	0.9976	0.9992	-	-
	diamond (blastp)	genome_prot	0.999	0.9992	0.9984	0.9994	0.9155	0.8918
		nr_derep1	0.9985	0.9989	0.9988	0.9998	0.8589	0.8364
		nr_derep2	0.9985	0.9989	0.998	0.9991	0.8585	0.8361
	MMSeqs2 easy-search	genome_prot	0.9995	0.9996	0.9989	0.9999	0.8029	0.7558
		nr_derep1	1	0.9995	1	1	0.7296	0.7
		nr_derep2	1	0.9995	1	0.9996	0.728	0.6976
	usearch (ublast)	genome_prot	0.9862	0.9917	0.993	0.9978	0.9973	0.9937
		nr_derep1	0.9926	0.993	0.9945	0.998	0.9959	0.9831
		nr_derep2	0.9911	0.9935	0.9945	0.9902	0.996	0.9836
	usearch (usearch_global)	genome_prot	0.9985	0.998	0.9984	0.9996	0.9994	0.9991
		nr_derep1	0.997	0.9962	0.9964	0.9996	0.9989	0.9973
		nr_derep2	0.997	0.9962	0.9961	0.9989	0.9989	0.9973
Nucleotide/protein (translated) alignment	diamond (blastx)	genome_prot	0.9814	0.9996	0.9995	0.9993	0.9763	0.9946
		nr_derep1	0.9819	0.9989	0.9992	0.9993	0.9513	0.982
		nr_derep2	0.9819	0.9989	0.9984	0.9991	0.9514	0.982
	MMSeqs2 easy-search	genome_prot	0.9829	0.9996	0.9962	0.9992	-	-
		nr_derep1	0.9848	0.9996	0.9979	0.9995	-	-
		nr_derep2	0.9853	0.9996	0.9979	0.9995	-	-
Protein HMM query	hmmsearch	mcl_4.0	0.9822	0.9905	0.9882	0.9936	0.8679	0.8541
		CheckV	0.9895	0.9863	0.973	0.9891	0.6738	0.6136
		EggNOG	0.9133	0.9509	0.9119	0.9512	0.9099	0.882
		IMG/VR	0.4016	0.5756	0.1505	0.8954	0.9642	0.9948
		pVOGs	0.1072	0.3152	0.1137	0.8898	0.9816	0.9466
		RVDB	0.9951	0.9983	0.9871	0.9666	0.9221	0.9222
		vFAM A	0.9949	0.9152	0.9322	0.8022	0.742	0.7121
		vFAM B	0.9954	0.9603	0.942	0.848	0.8859	0.8578
		VirTool	0.9949	0.9152	0.9322	0.8022	0.8617	0.7944
		VOG DB	0.9973	0.994	0.9944	0.9978	0.8859	0.8578

## Sheet: Table S4
Table S4: Time required to complete classification of the target (viral) dataset for each tool using 10 threads for analysis. Time values are reported as HH:MM:SS except where run time exceeded one day, in which case the format D-HH:MM:SS is used.
Method	Tool	Database	Run time
Nucleotide/nucleotide alignment	BLASTn	genome_nt	'00:12:58
		nt_derep1	'00:12:57
		nt_derep2	'00:07:17
		nt_derep3	'00:07:39
		nt_derep4	'00:08:17
	MMSeqs2	genome_nt	'00:26:24
		nt_derep1	'00:25:07
		nt_derep2	'00:08:30
		nt_derep3	'00:09:33
		nt_derep4	'00:11:03
Nucleotide k-mer profile	CLARK	-	'00:00:52
	ganon	-	'00:18:02
	kraken2	standard	'00:00:45
		viral	'00:00:14
	KrakenUniq	-	'00:00:44
	MetaCache	-	'00:00:30
Protein/protein alignment	blastp	genome_prot	1-10:38:19
		nr_derep1	5-09:50:52
		nr_derep2	4-07:55:45
	diamond (blastp)	genome_prot	'00:05:31
		nr_derep1	'00:10:24
		nr_derep2	'00:06:36
	MMSeqs2 easy-search	genome_prot	'02:36:46
		nr_derep1	'04:04:15
		nr_derep2	'03:30:19
	usearch (ublast)	genome_prot	'00:06:34
		nr_derep1	'00:25:21
		nr_derep2	'00:17:37
	usearch (usearch_global)	genome_prot	'00:05:08
		nr_derep1	'00:06:31
		nr_derep2	'00:06:32
Nucleotide/protein (translated) alignment	diamond (blastx)	genome_prot	'00:08:33
		nr_derep1	'01:49:15
		nr_derep2	'01:23:47
	MMSeqs2 easy-search	genome_prot	'08:04:32
		nr_derep1	'14:31:27
		nr_derep2	'15:18:26
Protein HMM query	hmmsearch	mcl_4.0	'01:00:35
		CheckV	'11:30:03
		EggNOG	'02:03:32
		IMG/VR	'18:42:57
		pVOGs	'06:19:02
		RVDB	'10:08:59
		vFAM A	'03:20:11
		vFAM B	'03:52:05
		VirTool	'03:02:58
		VOG DB	'16:25:15

## Sheet: Table S5
Table S5: Successful identifications of spiked viral species in mock libraries when TransDecoder is used to perform protein prediction.
				Exact matches							Species matches							Exact matches (%)							Species matches (%)
Library type	Host sequence	Platform	Called samples	diamond (genome_prot)	diamond (nr_derep1)	diamond (nr_derep2)	usearch (genome_prot)	usearch (nr_derep1)	usearch (nr_derep2)	hmmsearch (mcl_4.0)	diamond (genome_prot)	diamond (nr_derep1)	diamond (nr_derep2)	usearch (genome_prot)	usearch (nr_derep1)	usearch (nr_derep2)	hmmsearch (mcl_4.0)	diamond (genome_prot)	diamond (nr_derep1)	diamond (nr_derep2)	usearch (genome_prot)	usearch (nr_derep1)	usearch (nr_derep2)	hmmsearch (mcl_4.0)	diamond (genome_prot)	diamond (nr_derep1)	diamond (nr_derep2)	usearch (genome_prot)	usearch (nr_derep1)	usearch (nr_derep2)	hmmsearch (mcl_4.0)
DNA	Retained	ONT	14	13	13	13	10	9	9	11	13	13	13	10	9	9	11	92.8571	92.8571	92.8571	71.4286	64.2857	64.2857	78.5714	92.8571	92.8571	92.8571	71.4286	64.2857	64.2857	78.5714
DNA	Retained	MegaHIT	24	22	22	22	22	22	22	22	22	22	22	22	22	22	22	91.6667	91.6667	91.6667	91.6667	91.6667	91.6667	91.6667	91.6667	91.6667	91.6667	91.6667	91.6667	91.6667	91.6667
DNA	Retained	SPAdes (meta)	21	20	20	20	20	20	20	19	20	20	20	20	20	20	19	95.2381	95.2381	95.2381	95.2381	95.2381	95.2381	90.4762	95.2381	95.2381	95.2381	95.2381	95.2381	95.2381	90.4762
DNA	Retained	SPAdes (metaviral)	24	3	3	3	0	0	0	0	3	3	3	0	0	0	0	12.5	12.5	12.5	0	0	0	0	12.5	12.5	12.5	0	0	0	0
DNA	Removed	ONT	24	20	19	18	4	6	6	17	20	20	19	4	6	6	17	83.3333	79.1667	75	16.6667	25	25	70.8333	83.3333	83.3333	79.1667	16.6667	25	25	70.8333
DNA	Removed	MegaHIT	14	14	14	14	14	14	14	14	14	14	14	14	14	14	14	100	100	100	100	100	100	100	100	100	100	100	100	100	100
DNA	Removed	SPAdes (meta)	17	17	17	17	17	17	17	16	17	17	17	17	17	17	16	100	100	100	100	100	100	94.1176	100	100	100	100	100	100	94.1176
DNA	Removed	SPAdes (metaviral)	0	0	0	0	0	0	0	0	0	0	0	0	0	0	0	0	0	0	0	0	0	0	0	0	0	0	0	0	0
RNA	Retained	ONT	140	10	10	10	1	1	1	7	10	12	12	1	2	2	7	7.24638	7.24638	7.24638	0.724638	0.724638	0.724638	5.07246	7.24638	8.69565	8.69565	0.724638	1.44928	1.44928	5.07246
RNA	Retained	MegaHIT	141	109	126	126	108	126	127	131	123	135	134	123	135	135	133	78.4173	90.6475	90.6475	77.6978	90.6475	91.3669	94.2446	88.4892	97.1223	96.4029	88.4892	97.1223	97.1223	95.6835
RNA	Retained	SPAdes (rna)	141	109	126	126	108	126	127	131	123	135	134	123	135	135	133	78.4173	90.6475	90.6475	77.6978	90.6475	91.3669	94.2446	88.4892	97.1223	96.4029	88.4892	97.1223	97.1223	95.6835
RNA	Retained	SPAdes (rnaviral)	141	109	126	126	108	126	127	131	123	135	134	123	135	135	133	78.4173	90.6475	90.6475	77.6978	90.6475	91.3669	94.2446	88.4892	97.1223	96.4029	88.4892	97.1223	97.1223	95.6835
RNA	Removed	ONT	113	7	7	7	1	0	0	6	7	9	9	1	1	1	6	6.30631	6.30631	6.30631	0.900901	0	0	5.40541	6.30631	8.10811	8.10811	0.900901	0.900901	0.900901	5.40541
RNA	Removed	MegaHIT	131	104	119	118	103	120	120	123	117	128	127	117	128	128	126	80.6202	92.2481	91.4729	79.845	93.0233	93.0233	95.3488	90.6977	99.2248	98.4496	90.6977	99.2248	99.2248	97.6744
RNA	Removed	SPAdes (rna)	140	111	127	126	110	128	128	131	125	137	136	125	137	137	134	80.4348	92.029	91.3043	79.7101	92.7536	92.7536	94.9275	90.5797	99.2754	98.5507	90.5797	99.2754	99.2754	97.1014
RNA	Removed	SPAdes (rnaviral)	133	106	121	120	105	122	122	125	119	130	129	119	130	130	128	80.916	92.3664	91.6031	80.1527	93.1298	93.1298	95.4198	90.8397	99.2366	98.4733	90.8397	99.2366	99.2366	97.7099

## Sheet: Table S6
Table S6: Successful identifications of spiked viral species in mock libraries when TransDecoder was used to perform protein prediction with Pfam and UniProt annotation of long ORFs was used to guide the prediction process.
				Exact matches							Species matches							Exact matches (%)							Species matches (%)
Library type	Host sequence	Platform	Called samples	diamond (genome_prot)	diamond (nr_derep1)	diamond (nr_derep2)	usearch (genome_prot)	usearch (nr_derep1)	usearch (nr_derep2)	hmmsearch (mcl_4.0)	diamond (genome_prot)	diamond (nr_derep1)	diamond (nr_derep2)	usearch (genome_prot)	usearch (nr_derep1)	usearch (nr_derep2)	hmmsearch (mcl_4.0)	diamond (genome_prot)	diamond (nr_derep1)	diamond (nr_derep2)	usearch (genome_prot)	usearch (nr_derep1)	usearch (nr_derep2)	hmmsearch (mcl_4.0)	diamond (genome_prot)	diamond (nr_derep1)	diamond (nr_derep2)	usearch (genome_prot)	usearch (nr_derep1)	usearch (nr_derep2)	hmmsearch (mcl_4.0)
DNA	Retained	ONT	24	24	24	24	24	24	24	24	24	24	24	24	24	24	24	100	100	100	100	100	100	100	100	100	100	100	100	100	100
DNA	Retained	MegaHIT	24	24	24	24	24	24	24	22	24	24	24	24	24	24	22	100	100	100	100	100	100	91.6667	100	100	100	100	100	100	91.6667
DNA	Retained	SPAdes (meta)	17	17	17	17	17	17	17	17	17	17	17	17	17	17	17	100	100	100	100	100	100	100	100	100	100	100	100	100	100
DNA	Retained	SPAdes (metaviral)	24	4	4	4	0	0	0	0	4	4	4	0	0	0	0	16.6667	16.6667	16.6667	0	0	0	0	16.6667	16.6667	16.6667	0	0	0	0
DNA	Removed	ONT	24	24	24	24	23	23	23	24	24	24	24	23	23	23	24	100	100	100	95.8333	95.8333	95.8333	100	100	100	100	95.8333	95.8333	95.8333	100
DNA	Removed	MegaHIT	14	14	14	14	14	14	14	14	14	14	14	14	14	14	14	100	100	100	100	100	100	100	100	100	100	100	100	100	100
DNA	Removed	SPAdes (meta)	17	17	17	17	17	17	17	16	17	17	17	17	17	17	17	100	100	100	100	100	100	94.1176	100	100	100	100	100	100	100
DNA	Removed	SPAdes (metaviral)	0	0	0	0	0	0	0	0	0	0	0	0	0	0	0	0	0	0	0	0	0	0	0	0	0	0	0	0	0
RNA	Retained	ONT	141	102	114	114	57	59	59	107	114	122	122	63	66	65	110	73.3813	82.0144	82.0144	41.0072	42.446	42.446	76.9784	82.0144	87.7698	87.7698	45.3237	47.482	46.7626	79.1367
RNA	Retained	MegaHIT	141	112	130	129	111	130	130	134	126	138	137	126	138	138	136	80.5755	93.5252	92.8058	79.8561	93.5252	93.5252	96.4029	90.6475	99.2806	98.5612	90.6475	99.2806	99.2806	97.8417
RNA	Retained	SPAdes (rna)	141	112	130	129	111	130	130	134	126	138	137	126	138	138	136	80.5755	93.5252	92.8058	79.8561	93.5252	93.5252	96.4029	90.6475	99.2806	98.5612	90.6475	99.2806	99.2806	97.8417
RNA	Retained	SPAdes (rnaviral)	141	112	130	129	111	130	130	134	126	138	137	126	138	138	136	80.5755	93.5252	92.8058	79.8561	93.5252	93.5252	96.4029	90.6475	99.2806	98.5612	90.6475	99.2806	99.2806	97.8417
RNA	Removed	ONT	113	81	93	93	48	50	50	91	93	100	100	54	57	56	93	72.973	83.7838	83.7838	43.2432	45.045	45.045	81.982	83.7838	90.0901	90.0901	48.6486	51.3514	50.4505	83.7838
RNA	Removed	MegaHIT	131	104	119	118	103	120	120	123	117	128	127	117	128	128	126	80.6202	92.2481	91.4729	79.845	93.0233	93.0233	95.3488	90.6977	99.2248	98.4496	90.6977	99.2248	99.2248	97.6744
RNA	Removed	SPAdes (rna)	140	111	127	126	110	128	128	131	125	137	136	125	137	137	134	80.4348	92.029	91.3043	79.7101	92.7536	92.7536	94.9275	90.5797	99.2754	98.5507	90.5797	99.2754	99.2754	97.1014
RNA	Removed	SPAdes (rnaviral)	133	106	121	120	105	122	122	125	119	130	129	119	130	130	128	80.916	92.3664	91.6031	80.1527	93.1298	93.1298	95.4198	90.8397	99.2366	98.4733	90.8397	99.2366	99.2366	97.7099

## Sheet: Table S7
Table S7: Detection results for each dataset in the VIROMOCK Challenge repository. Results indicate the number of virus detections per method, not the number of sequences annotated as belonging to the species in each dataset. Viruses and viroids not detected are reported for both nucleotide (nt) and protein (aa) classifications. Failure to detect viroids in protein sequence data are reported for …
Dataset	Expected viruses	Assembly	Contigs	BLASTn (genome_nt)	BLASTn (nt_derep1)	BLASTn (nt_derep2)	BLASTn (nt_derep3)	BLASTn (nt_derep4)	diamond blastx (genome_prot)	diamond blastx (nr_derep1)	diamond blastx (nr_derep2)	kraken2 (standard)	kraken2 (viral)	diamond (genome_prot)	diamond (nr_derep1)	diamond (nr_derep2)	usearch (genome_prot)	usearch (nr_derep1)	usearch (nr_derep2)	hmmsearch (mcl_4.0)	Not detected (nt)	Not detected (aa)
Dataset 1	7	MegaHIT	137143	6	6	6	6	6	3	3	3	6	6	3	3	3	3	3	3	3	Apple hammerhead viroid	Apple hammerhead viroid, Citrus dwarfing viroid, Citrus exocortis viroid, Hop stunt viroid
	7	SPAdes (rna)	138225	5	5	5	6	6	3	3	3	6	6	3	3	3	3	3	3	3	Apple hammerhead viroid	Apple hammerhead viroid, Citrus dwarfing viroid, Citrus exocortis viroid, Hop stunt viroid
	7	SPAdes (rnaviral)	221790	6	6	6	6	6	3	3	3	6	6	3	3	3	3	3	3	3	Apple hammerhead viroid	Apple hammerhead viroid, Citrus dwarfing viroid, Citrus exocortis viroid, Hop stunt viroid
Dataset 2	5	MegaHIT	137126	5	5	5	5	5	2	2	2	5	5	2	2	2	2	2	2	2	-	Citrus dwarfing viroid, Citrus exocortis viroid, Hop stunt viroid
	5	SPAdes (rna)	138231	4	4	4	5	5	2	2	2	5	5	2	2	2	2	2	2	2	-	Citrus dwarfing viroid, Citrus exocortis viroid, Hop stunt viroid
	5	SPAdes (rnaviral)	221757	5	5	5	5	5	2	2	2	5	5	2	2	2	2	2	2	2	-	Citrus dwarfing viroid, Citrus exocortis viroid, Hop stunt viroid
Dataset 3	5	MegaHIT	24241	4	5	5	5	5	3	3	3	4	4	3	3	3	3	3	3	3	-	Grapevine yellow speckle viroid 1, Hop stunt viroid
	5	SPAdes (rna)	39875	4	5	5	5	4	3	3	3	4	4	3	3	3	3	3	3	3	-	Grapevine yellow speckle viroid 1, Hop stunt viroid
	5	SPAdes (rnaviral)	48967	4	5	5	5	5	3	3	3	4	4	3	3	3	3	3	3	3	-	Grapevine yellow speckle viroid 1, Hop stunt viroid
Dataset 4	5	MegaHIT	13481	5	5	5	5	5	2	2	2	5	5	2	2	2	2	2	2	2	-	Grapevine yellow speckle viroid 1, Grapevine yellow speckle viroid 2, Hop stunt viroid
	5	SPAdes (meta)	34750	5	5	5	5	5	2	2	2	5	5	2	2	2	2	2	2	2	-	Grapevine yellow speckle viroid 1, Grapevine yellow speckle viroid 2, Hop stunt viroid
	5	SPAdes (rna)	53141	5	5	5	5	4	2	2	2	4	4	2	2	2	2	2	2	2	-	Grapevine yellow speckle viroid 1, Grapevine yellow speckle viroid 2, Hop stunt viroid
	5	SPAdes (rnaviral)	36159	5	5	5	5	5	2	2	2	5	5	2	2	2	2	2	2	2	-	Grapevine yellow speckle viroid 1, Grapevine yellow speckle viroid 2, Hop stunt viroid
Dataset 5	1	MegaHIT	6	1	1	1	1	1	1	1	1	1	1	1	1	1	1	1	1	1	-	-
	1	SPAdes (rna)	867	1	1	1	1	1	1	1	1	1	1	1	1	1	1	1	1	1	-	-
	1	SPAdes (rnaviral)	27208	1	1	1	1	1	1	1	1	1	1	1	1	1	1	1	1	1	-	-
Dataset 6	1	MegaHIT	6	0	0	0	0	0	1	1	1	0	0	1	1	1	1	1	1	1	-	-
	1	SPAdes (rna)	915	1	1	1	1	1	1	1	1	1	1	1	1	1	1	1	1	1	-	-
	1	SPAdes (rnaviral)	27905	1	1	1	1	1	1	1	1	1	1	1	1	1	1	1	1	1	-	-
Dataset 7	1	MegaHIT	100877	1	1	1	1	1	1	1	1	1	1	1	1	1	1	1	1	1	-	-
	1	SPAdes (rna)	12057	1	1	1	1	1	1	1	1	1	1	1	1	1	1	1	1	1	-	-
	1	SPAdes (rnaviral)	36412	1	1	1	1	1	1	1	1	1	1	1	1	1	1	1	1	1	-	-
Dataset 8	2	MegaHIT	330	2	2	2	2	2	2	2	2	2	2	2	2	2	2	2	2	2	-	-
	2	SPAdes (rna)	155	2	2	2	2	2	2	2	2	2	2	2	2	2	2	2	2	2	-	-
	2	SPAdes (rnaviral)	396	2	2	2	2	2	2	2	2	2	2	2	2	2	2	2	2	2	-	-
Dataset 9	1	MegaHIT	36576	1	1	1	1	1	1	1	1	1	1	1	1	1	1	1	1	1	-	-
	1	SPAdes (rna)	50769	1	1	1	1	1	1	1	1	1	1	1	1	1	1	1	1	1	-	-
	1	SPAdes (rnaviral)	81449	1	1	1	1	1	1	1	1	1	1	1	1	1	1	1	1	1	-	-
Dataset 10	2	MegaHIT	10700	2	2	2	2	2	2	2	2	2	2	2	2	2	2	2	2	2	-	-
	2	SPAdes (rna)	53671	2	2	2	2	2	2	2	2	2	2	2	2	2	2	2	2	2	-	-
	2	SPAdes (rnaviral)	26120	2	2	2	2	2	2	2	2	2	2	2	2	2	2	2	2	2	-	-
Dataset 11	1	MegaHIT	24	1	1	1	1	1	1	1	1	1	1	1	1	1	1	1	1	1	-	-
	1	SPAdes (rna)	9	1	1	1	1	1	1	1	1	1	1	1	1	1	1	1	1	1	-	-
	1	SPAdes (rnaviral)	7	1	1	1	1	1	1	1	1	1	1	1	1	1	1	1	1	1	-	-
Dataset 12	1	MegaHIT	10	1	1	1	1	1	0	1	1	1	1	0	1	1	0	1	1	1	-	-
	1	SPAdes (meta)	5	1	1	1	1	1	0	1	1	1	1	0	1	1	0	1	1	1	-	-
	1	SPAdes (metaviral)	-	-	-	-	-	-	-	-	-	-	-	-	-	-	-	-	-	-	African cassava mosaic virus	-
Dataset 13	1	MegaHIT	6	0	1	1	1	1	0	1	1	0	0	0	1	1	0	1	1	1	-	-
	1	SPAdes (meta)	7	0	1	1	1	1	0	1	1	0	0	0	1	1	0	1	1	1	-	-
	1	SPAdes (metaviral)	-	-	-	-	-	-	-	-	-	-	-	-	-	-	-	-	-	-	Banana streak virus	-
Dataset 14	1	MegaHIT	38	1	1	1	1	1	1	1	1	1	1	1	1	1	1	1	1	1	-	-
	1	SPAdes (rna)	18	1	1	1	1	1	1	1	1	1	1	1	1	1	1	1	1	1	-	-
	1	SPAdes (rnaviral)	18	1	1	1	1	1	1	1	1	1	1	1	1	1	1	1	1	1	-	-
Dataset 15	1	MegaHIT	8	1	1	1	1	1	1	1	1	1	1	1	1	1	1	1	1	1	-	-
	1	SPAdes (rna)	5	1	1	1	1	1	1	1	1	1	1	1	1	1	1	1	1	1	-	-
	1	SPAdes (rnaviral)	2	1	1	1	1	1	1	1	1	1	1	1	1	1	1	1	1	1	-	-
Dataset 16	1	MegaHIT	9	1	1	1	1	1	1	1	1	1	1	1	1	1	1	1	1	1	-	-
	1	SPAdes (rna)	3	1	1	1	1	1	1	1	1	1	1	1	1	1	1	1	1	1	-	-
	1	SPAdes (rnaviral)	12	1	1	1	1	1	1	1	1	1	1	1	1	1	1	1	1	1	-	-
Dataset 17	1	MegaHIT	5	1	1	1	1	1	1	1	1	1	1	1	1	1	1	1	1	1	-	-
	1	SPAdes (rna)	5	1	1	1	1	1	1	1	1	1	1	1	1	1	1	1	1	1	-	-
	1	SPAdes (rnaviral)	8	1	1	1	1	1	1	1	1	1	1	1	1	1	1	1	1	1	-	-
Dataset 18	1	MegaHIT	15	0	1	1	0	0	0	1	0	0	0	0	1	1	0	1	1	1	-	-
	1	SPAdes (rna)	6	0	1	0	0	0	0	1	0	0	0	0	1	1	0	1	0	1	-	-
	1	SPAdes (rnaviral)	19	0	1	1	1	1	0	1	1	0	0	0	1	1	0	1	1	1	-	-
